# Supplementary material for: Iterated cross validation method for prediction of survival in diffuse large B-cell lymphoma for small size dataset
Source: Sci Rep. 2023 Jan 25;13:1438. doi: 10.1038/s41598-023-28394-6 (PMC9876907; doi:10.1038/s41598-023-28394-6)
Supplement: Supplementary file 1 — Supplementary Information 1. [file 41598_2023_28394_MOESM1_ESM.xls]

## Sheet: OriginalDataset
Gender	Location	Stage_PET	Stage_Clinical	BM_PET	BM_Clinical	BM_pattern_PET	HBsAg	HBcIgG	HCV	IPI	IPI_Category	Revised_IPI	Site_WB_SUVmax	Site_Biopsy	Age	WBC	Hb	PLT_K	Lym_percentage	GOT	GPT	Cre	Alb	LDH	B2MG	WB_1	Biopsy_1	Iliac_1	Sternum_1	L1_1	MTVsum	TLG	OS	PFS
1	1	4	4	0	0	0	0	1	0	1	1	2	2	2	68	6100	15.6	196	23.7	21	22	1.08	3.75	143	154	25.1	25.1	0.84	0.9	1.99	100.338	938.129	1	0
0	1	2	2	0	0	0	0	0	0	2	2	2	1	1	63	8100	15.9	259	13.2	21	14	0.52	3.54	170	217	27.04	27.04	2.02	2.46	3.46	147.913	1204.92	0	0
0	2	3	3	0	0	0	0	1	0	2	2	2	1	2	60	5200	9.3	228	23.2	23	13	1.23	3.85	271	597	25.78	25.78	1.29	1.13	1.88	783.592	7862.03	1	1
1	1	3	3	0	0	0	1	1	0	4	4	3	2	1	69	11000	8.3	50	19	27	24	1.18	3.55	381	358	15.09	3.43	1.09	1.78	1.85	577.855	2190.42	1	0
0	1	2	2	0	0	0	0	0	1	1	1	2	1	1	67	6300	13	137	21.2	25	16	0.71	4.06	274	317	33.1	33.1	1.6	1.51	2.1	182.031	1844.08	0	1
1	2	2	2	0	0	0	1	1	0	1	1	2	2	2	27	6700	13.2	325	18.6	30	20	0.78	3.78	368	187	19.36	19.36	0.91	1.28	1.55	526.191	5428.7	0	0
1	2	1	1	0	0	0	0	1	0	1	1	2	2	2	74	6900	10	228	29.5	26	18	0.6	3.78	130	311	5.4	5.4	1.36	1.49	1.84	32.5126	131.894	1	1
0	2	4	4	1	1	3	1	1	1	5	4	3	1	1	78	11000	13	315	16.5	35	23	0.74	3.31	740	496	18.96	18.96	6.12	6.27	10.1	2561.96	13542	1	1
0	1	4	4	0	0	0	0	1	0	1	1	2	1	1	41	12400	10.4	444	4	37	25	0.63	3.11	96	192	18.9	12.6	0.96	1.45	2.21	1745.37	13464.4	0	0
0	2	1	1	0	0	0	0	1	0	3	3	3	2	2	87	6200	16.2	126	12.2	46	67	0.78	3.19	338	330	11.16	11.16	1.16	3.21	2.42	458.545	2231.64	1	1
0	2	2	2	0	0	0	1	1	0	0	1	1	1	2	58	5200	10.4	277	19.4	24	18	0.63	3.56	158	216	3.82	3.69	0.95	1.89	2.71	4.7062	13.6857	0	0
1	1	2	2	0	0	0	0	0	0	2	2	2	1	1	72	9200	11.6	205	16.6	21	18	0.9	2.99	208	240	19.5	19.5	0.87	1.11	1.84	73.3944	475.574	0	0
1	1	2	2	0	0	0	0	0	1	0	1	1	1	1	28	3300	14.8	111	33.8	16	12	0.84	4.38	146	205	9.9	7.6	1.75	1.85	2.41	139.64	509.028	0	1
0	2	3	3	0	0	0	0	0	0	2	2	2	2	2	54	14200	9.6	469	6.1	31	19	0.53	2.94	502	190	25	25	2.38	1.95	3	578.174	5487.63	0	0
0	2	3	3	0	0	0	0	1	1	2	2	2	2	2	60	8000	10.7	383	30	48	36	1.1	3.62	200	192	10.97	10.97	1.14	1.2	2.16	136.767	537.301	0	0
1	1	4	4	0	0	0	0	1	0	3	3	3	2	1	94	3100	9.6	141	15	41	22	0.72	2.83	308	575	24.2	23.4	1.5	1.98	1.93	418.598	3576.27	1	1
0	2	1	1	0	0	0	1	1	0	0	1	1	2	2	66	4500	9.5	338	33.3	22	17	0.54	3.41	150	138	3.3	3.3	0.76	1.12	1.54	8.8015	22.863	0	0
1	1	3	3	0	0	0	0	0	1	2	2	2	1	1	87	6300	10.6	250	22.1	32	28	1.56	3.89	159	302	8.4	4.2	1.08	1.41	1.81	39.3377	128.665	1	1
0	1	4	4	1	1	2	0	0	0	5	4	3	1	1	71	3300	9.1	108	2	95	17	0.61	2.55	1521	317	7.18	7.16	1.32	1.99	2.2	1346.86	2405.15	1	1
0	1	3	3	0	0	0	0	1	0	4	4	3	1	1	76	4500	8.5	85	37	188	49	0.39	2.62	482	516	10.22	6.28	1.34	1.53	1.96	1292.02	8999.02	1	0
0	2	4	4	1	1	3	0	1	0	2	2	2	2	2	63	9400	11.7	196	14.6	26	29	0.79	3.51	181	336	20.19	16	1.12	1.51	2.13	310.495	1344.96	1	1
1	2	2	2	0	0	0	1	1	0	3	3	3	2	2	39	10100	12.7	327	20.7	35	31	0.89	3.84	200	262	13.24	13.24	1.27	1.28	2.34	158.105	871.125	0	0
1	1	2	2	0	0	0	1	1	0	0	1	1	1	1	41	5100	14	168	30.1	19	19	0.7	4.06	139	155	10.1	10.1	0.99	1.05	2.34	29.4583	113.604	0	0
0	1	1	4	0	1	0	1	1	0	0	1	1	1	1	46	4700	12	193	28.7	22	20	0.48	3.99	127	139	5.98	5.98	1.61	1.3	2.72	27.6527	93.3294	0	1
1	1	3	3	0	0	0	0	0	0	5	4	3	1	1	90	8400	8.2	266	5.7	44	24	1.66	2.45	146	887	24.38	24.38	1.08	1.35	2.25	2970.27	16650.2	1	1
0	2	4	4	0	0	0	0	0	0	3	3	3	1	2	49	11500	14.2	366	9.2	24	33	0.73	2.76	1152	291	22.47	22.47	0.85	1.54	2.18	1730.32	18106.3	1	1
1	1	4	4	1	1	1	0	0	0	3	3	3	2	1	63	7700	10.4	297	3.5	13	15	0.65	2.85	152	237	7.5	7.9	1.63	1.47	2.25	874.267	3433.45	0	0
0	2	1	1	0	0	0	0	1	0	1	1	2	2	2	63	6400	13.7	199	18.2	24	27	0.54	3.5	135	166	15.04	15.04	1.31	1.42	2.16	77.7054	586.971	0	0
1	1	4	4	1	1	3	0	1	0	1	1	2	1	1	56	3900	10.5	133	14	26	12	1.12	3.47	123	325	17.8	17.8	0.63	0.83	2.02	252.264	1940.3	0	0
0	1	2	2	0	0	0	1	1	0	2	2	2	1	1	74	5500	11.8	194	18	26	12	0.33	4.05	205	305	16	16	0.89	1.56	2.73	57.839	309.259	0	0
1	1	2	4	0	1	0	1	1	1	1	1	2	1	1	56	7600	13	158	42.8	58	82	0.9	4.67	166	344	31.3	31.3	1.7	1.42	2.3	190.186	2361.13	0	1
0	1	2	2	0	0	0	0	0	0	0	1	1	1	1	53	3800	11.4	215	26.7	17	16	0.67	4.53	153	149	10.39	10.39	1.19	1.47	2.29	23.1001	93.623	0	0
1	1	1	1	0	0	0	0	1	0	2	2	2	1	1	84	6500	14.6	228	16.6	21	15	0.91	3.93	211	223	33	33	0.73	0.75	2.14	87.0736	980.98	1	1
1	1	4	4	1	1	2	0	1	1	2	2	2	2	1	41	6600	11	52	17	24	21	2.02	3.67	375	679	5.8	4	3.77	4	3.53	69.0835	206.237	1	1
1	2	4	4	1	1	1	0	0	0	1	1	2	2	1	17	9900	11.4	508	36	16	24	0.55	3.73	216	164	16.52	9.84	2.02	4.84	2.52	578.246	2885.36	0	1
0	1	2	2	0	0	0	0	1	1	2	2	2	2	1	75	7400	13.4	232	28.1	33	39	0.73	4.07	181	179	9.75	7.12	1.11	1.33	1.94	78.3161	316.737	1	1
1	1	2	2	0	0	0	0	1	0	1	1	2	1	1	32	10000	11.1	306	4.4	32	13	0.76	3.62	164	167	24.1	24.1	1	2.5	2.1	618.53	6210.43	1	1
1	1	4	4	0	1	0	1	1	0	2	2	2	1	1	44	4200	12	181	47.5	55	42	0.81	3	311	368	6.66	6.66	1.52	1.96	2.14	1492.75	6028.64	0	0
0	2	4	4	0	0	0	0	0	0	2	2	2	1	2	73	2800	11.7	89	18	57	55	0.74	3.47	331	179	23.89	13.84	0.9	1.5	2.1	825.353	9958.7	1	1
1	1	4	4	1	1	2	0	0	0	4	4	3	1	2	64	2300	9	103	16.4	35	23	1.12	2.34	338	334	7.64	2.76	2.76	4.8	4.28	1148.37	4740.67	1	1
1	2	2	4	0	0	0	0	0	0	4	4	3	2	1	86	9300	11.8	342	25.2	28	28	0.86	3.86	324	280	16.68	13.32	1.67	1.72	2.91	704.93	3901.98	1	1
1	1	2	2	0	0	0	1	1	0	2	2	2	1	1	73	4400	12.4	192	22.5	25	16	0.97	3.85	197	141	19.38	19.38	1.2	1.14	2.42	122.396	785.533	1	1
1	1	2	2	0	0	0	1	1	0	2	2	2	1	1	63	7400	13.8	288	15.5	52	8	1.86	3.64	419	546	17.22	4.66	1.33	1.32	2.11	1963.08	12688	0	0
0	1	4	4	0	0	0	0	1	0	3	3	3	1	1	85	5700	9.6	160	20.7	66	44	0.36	2.68	274	232	19.03	19.03	1.12	1.82	2.18	414.832	3236.78	1	1
0	1	1	1	0	0	0	0	0	1	2	2	2	1	1	50	5600	13.1	257	31.3	23	28	0.89	3.96	160	194	3.9	3.9	1.84	2.24	3	32.0809	98.1355	0	0
0	1	3	4	0	1	0	0	0	0	4	4	3	1	1	65	5800	11.8	143	20.7	21	16	1.51	3.51	228	264	18.05	18.05	0.75	0.96	2.3	467.957	3199.95	0	0
1	2	3	3	0	0	0	0	1	0	3	3	3	2	2	34	8800	9.8	338	16.2	56	99	0.66	3.14	2589	163	14.6	14.6	1.59	1.47	1.37	1496.99	12190.6	1	1
1	1	4	4	1	0	1	0	0	0	0	1	1	2	1	14	10300	14.6	290	20.4	28	32	0.87	4.22	178	111	6.83	3.11	2.04	1.92	2.05	10.7056	36.3339	1	1
0	2	3	3	0	0	0	0	0	0	2	2	2	2	2	76	6800	11.6	306	20.7	16	9	0.54	3.2	142	254	24.2	19.6	0.94	1.01	2.41	203.299	1484.4	1	1
0	2	4	4	1	1	2	0	0	0	2	2	2	2	2	37	5200	9.9	443	7.7	51	32	0.52	2.56	496	217	31.1	31.1	1.65	1.48	2.21	1921.69	23476.7	0	1
0	1	3	3	0	0	0	1	1	0	2	2	2	1	1	53	5400	12.8	146	13.5	63	41	0.8	2.71	424	317	38.19	38.19	1.97	2.04	2.65	482.255	3287.63	0	0
1	1	1	1	0	0	0	0	1	0	0	1	1	1	1	75	6800	13.4	236	34.6	25	24	1.09	3.87	155	142	22.24	22.24	0.87	1.49	2.96	54.1746	319.221	0	0
1	1	4	4	0	1	0	0	1	0	2	2	2	1	1	49	6100	11.4	383	20.5	31	28	1.08	4.12	361	343	21.2	21.2	1.07	1.41	2.3	1885.12	17233.4	0	1
0	2	3	3	0	0	0	1	1	0	3	3	3	2	2	68	3500	10.6	142	19.5	16	6	1.54	3.71	220	878	11.7	11.7	1.21	1.64	2.45	491.991	1914.12	1	1
0	2	1	1	0	0	0	0	0	0	1	1	2	2	2	76	5800	13	136	32	23	15	0.43	3.91	159	233	8.2	8.2	0.9	1.65	1.43	34.8471	178.428	0	0
1	1	1	1	0	0	0	1	1	0	1	1	2	1	1	73	4600	9.2	176	31.3	21	14	1.99	3.62	148	524	6.62	6.62	1.11	1.61	1.86	47.6723	142.659	0	0
1	2	2	2	0	0	0	0	0	0	2	2	2	2	2	75	6400	11.3	95	19	13	13	1.33	3.3	109	219	24.41	24.41	1.45	2.11	2.77	115.714	958.933	1	1
1	1	3	3	0	0	0	0	1	0	2	2	2	1	1	55	3900	12.9	310	15.7	25	14	0.84	3.33	253	330	6.02	4.2	1.06	1.67	1.7	976.76	2735.34	1	1
1	2	4	4	1	1	2	1	1	0	2	2	2	2	2	60	7100	13.7	189	39.6	23	21	0.69	3.87	106	147	6.35	6.35	1.65	1.95	2.76	8.0831	27.5149	0	0
0	1	1	1	0	0	0	0	0	0	1	1	2	1	1	69	6300	12.4	281	24.3	23	23	0.47	4.22	158	205	14.8	14.8	1	0.97	1.8	44.8436	288.99	1	0
0	1	2	4	0	1	0	1	1	0	2	2	2	1	1	51	6400	12.1	261	28.5	21	16	0.63	3.65	131	156	2.96	2.15	1.43	0.97	1.89	5.8558	15.2062	0	0
1	2	4	4	1	1	1	0	0	0	4	4	3	1	1	84	2500	9.1	48	9	101	45	0.98	1.12	3142	507	5.6	2.06	1.82	2.14	2.48	272.49	956.988	1	1
1	2	2	2	0	0	0	0	0	0	2	2	2	2	2	54	4000	12.9	269	38	54	69	0.68	3.19	200	317	25.5	25.5	1.4	1.61	2.49	330.832	3482.51	0	0
0	2	1	1	0	0	0	0	1	0	1	1	2	2	2	78	6800	9.7	262	29	17	14	0.58	3.46	82	166	3.7	3.7	1.17	1.45	1.95	57.1575	158.212	0	0
0	2	4	4	0	0	0	0	1	0	1	1	2	2	2	52	7100	11.3	309	12.9	14	10	0.48	3.4	184	190	21.97	19.35	0.91	1.24	2.06	458.365	3682.27	1	1
1	2	3	3	0	0	0	0	0	0	0	1	1	2	2	48	5800	9.8	429	17	16	14	0.56	3.02	123	149	25.33	25.33	1.33	1.33	2.13	397.652	3584.69	0	0
1	2	2	2	0	0	0	0	1	0	1	1	2	1	2	54	9600	14.9	228	18	32	41	0.79	4.37	181	131	13	2.7	1.43	1.37	2.43	18.5014	90.7643	1	0
0	2	1	1	0	0	0	0	1	0	0	1	1	2	2	40	7900	11.1	255	17.3	26	38	0.61	3.72	120	157	4.35	4.35	1.43	2.04	2.86	3.5566	11.9068	0	0
1	1	3	3	0	0	0	0	1	0	3	3	3	1	1	72	13400	15.9	259	20.7	24	36	0.59	4	306	268	3.32	3.32	1.68	1.46	1.96	231.42	488.561	1	1
1	1	2	2	0	0	0	0	0	0	2	2	2	1	1	66	9100	14.3	242	24.5	19	19	1	4.15	192	158	8.1	8.1	2.3	2	2.5	31.1828	139.78	0	0
0	2	3	3	0	0	0	0	1	0	1	1	2	1	2	73	6100	10.2	167	7	14	13	0.77	3.39	133	475	29	14.3	2.1	2.2	2.5	297.206	3039.88	1	1
0	1	3	3	0	0	0	0	1	0	4	4	3	1	1	60	10700	12.2	245	11.8	82	90	0.68	3.95	267	277	18.9	6.93	1.97	0.7	2.7	272.669	1578.59	1	1
1	1	2	2	0	0	0	0	1	0	2	2	2	1	1	86	5000	11.1	172	29.4	21	25	1	3.89	197	349	25.3	25.3	0.8	1.9	1.7	290.38	2539.62	0	0
0	1	2	2	0	0	0	0	0	0	1	1	2	1	1	35	1500	12	191	44.9	18	14	0.55	3.74	147	123	17.83	17.83	1.43	1.77	3.05	129.114	1121.66	0	0
1	1	3	3	0	0	0	1	1	0	3	3	3	1	1	58	5300	13.3	375	9	23	12	0.79	4	365	186	9.43	9.43	1.15	1.81	2.16	578.353	2542.83	0	0
1	1	2	2	0	0	0	0	1	0	2	2	2	1	1	79	4700	13.7	127	20.6	25	24	1	3.55	154	151	6.77	6.77	1.43	1.92	2.2	51.2648	189.867	0	0
1	1	4	4	0	1	0	1	1	0	2	2	2	1	1	36	14100	13.2	192	7	57	19	0.83	2.75	568	342	25.3	21.6	0.91	1.36	3.46	6877.74	55283.7	1	1
1	1	2	2	0	0	0	0	1	0	4	4	3	1	1	70	4900	8.5	96	14	11	8	2.15	2.75	219	688	19.6	9.86	1.91	2.33	2.69	861.621	5778.12	1	1
0	2	2	2	0	0	0	0	0	0	2	2	2	1	1	64	6200	7.7	126	4	17	16	6.67	3.1	480	2699	22.7	22.7	1.6	1.6	2.4	245.331	2027.72	0	0
0	2	3	3	0	0	0	0	1	0	2	2	2	1	2	57	9400	12.9	255	6.5	36	29	0.6	3.95	315	187	23.5	17	1.7	1.5	2.2	165.398	1097.02	0	0
1	2	4	4	1	1	1	0	0	0	3	3	3	1	2	65	6300	10.8	223	34.4	16	13	0.81	3.87	242	207	34.07	34.07	1.02	1.13	1.63	1314.97	14993.8	1	1
0	2	1	1	0	0	0	1	1	0	1	1	2	2	2	65	5200	8.6	412	22.4	45	43	0.52	3.95	127	208	14.61	14.61	1.1	1.83	2.73	136.622	808.539	0	1
1	1	3	3	0	0	0	0	0	0	1	1	2	1	1	63	7400	13.4	154	26.7	17	19	0.82	3.8	212	169	20.2	20.2	1.28	1.64	1.86	166.907	1375.42	0	1
1	2	1	1	0	0	0	0	1	0	3	3	3	2	2	79	6400	13.3	253	22.5	24	18	0.53	3.49	138	199	18.2	18.2	1.14	1.12	1.74	189.863	1480.78	0	0
0	1	3	3	0	0	0	0	0	0	1	1	2	1	2	58	3700	11.8	141	39.1	27	28	0.55	4.64	182	142	2.98	2.13	0.8	1	1.61	9.7357	21.7406	0	0
0	2	4	4	0	0	0	0	1	1	4	4	3	1	2	65	5600	11.2	222	8	74	60	0.88	3.7	475	356	16.46	3.54	1.1	1.7	2.47	474.387	2650.74	1	1
0	2	2	2	0	0	0	0	1	0	2	2	2	2	2	73	7100	9.1	247	6	23	13	1.36	3.08	246	531	10.29	10.29	1.19	1.2	1.74	238.9	1004.75	0	0
0	1	3	3	0	0	0	0	1	0	2	2	2	1	1	67	6700	10.3	172	17.3	50	17	0.61	3.72	414	438	11.89	5.25	1.5	1.67	4.18	1539.5	7965.12	1	0
0	2	1	1	0	0	0	0	0	0	1	1	2	2	2	64	4200	11.4	160	42	19	17	0.5	4.17	153	134	2.35	2.35	0.74	1	1.46	1.473	2.64572	1	0
1	2	2	2	0	0	0	0	0	0	1	1	2	1	1	59	6900	13.4	175	18.5	14	15	0.86	3.96	176	179	12.5	12.5	2.1	1.9	2.5	288.8	1473.07	0	1
1	1	2	2	0	0	0	0	1	0	5	4	3	1	1	74	6600	10.7	56	28	53	19	1.86	3.37	3494	814	8.6	8.6	2.4	2.1	2.5	2872.91	10423.2	1	1
1	2	4	4	1	0	1	0	0	0	4	4	3	2	2	64	7900	11.5	151	17	51	47	0.69	3.13	701	245	5.7	2.49	1.67	1.88	2.08	28.0573	89.707	1	1
1	2	4	4	1	0	1	0	1	1	3	3	3	2	2	70	6900	11.4	168	33.3	28	19	0.7	3.55	201	237	9.29	9.29	1.12	1.48	1.49	229.667	866.191	1	1
1	1	3	3	0	0	0	0	1	1	3	3	3	1	1	71	5800	11.4	184	17.4	22	13	1.19	3.14	222	531	15.5	11	1.4	1.5	1.8	1354.91	6726.23	0	0
1	2	2	2	0	0	0	0	1	0	1	1	2	2	2	73	5200	11.4	301	20.8	26	32	0.88	3.96	110	250	9.06	9.06	0.94	1	3.2	87.6566	352.263	0	0
1	2	4	4	0	0	0	0	1	0	2	2	2	1	2	69	6400	12.8	295	21.1	20	12	0.86	3.64	240	187	27.86	27.86	0.78	1.7	2.3	472.843	5515.76	0	0
0	2	4	4	1	1	2	0	1	0	3	3	3	2	2	51	3600	10.1	28	13	79	33	0.56	3.19	2369	296	13.51	13.51	3.77	3.42	6.32	3506.26	18557.2	1	1
1	1	3	3	0	0	0	0	1	0	3	3	3	1	1	79	6300	11.2	200	6.4	19	16	0.83	3.58	188	126	19.73	19.73	1.31	1.4	2.36	144.957	1117.98	1	1
1	1	1	1	0	0	0	0	1	0	2	2	2	2	2	88	6200	12.3	184	28	27	18	1.08	4.1	222	363	27.3	27.3	0.8	0.8	2.28	29.638	298.235	1	0
0	1	3	3	0	0	0	0	1	0	3	3	3	1	1	75	5600	12	201	28.1	22	12	0.59	3.53	252	229	10.81	10.81	1.2	1	1.76	132.167	583.827	0	0
0	1	3	3	0	0	0	0	0	0	3	3	3	1	1	58	13300	14.4	276	19.1	38	66	0.86	3.82	230	180	16.76	14.68	1.43	1.46	2.58	355.907	2258.47	1	1
1	1	2	2	0	0	0	1	1	0	1	1	2	1	1	32	5300	13.7	183	36.2	45	43	0.82	4.34	270	300	10.6	10.6	2	2.1	3	76.8073	293.896	0	0
1	2	2	2	0	0	0	0	1	0	1	1	2	1	1	73	6300	13.8	270	26.2	21	15	0.76	4.64	186	226	29.8	29.8	1.9	2	2.8	137.846	1126.35	0	0
0	1	3	3	0	0	0	0	0	0	3	3	3	1	1	25	6700	12.5	267	17.2	62	66	0.82	3.26	1341	236	24	24	1.02	2.2	2.14	1218.64	11061	1	1
0	2	4	4	0	0	0	0	1	0	1	1	2	2	2	60	7200	13.1	224	23.5	23	23	0.59	4.47	189	145	14.7	14.7	1.07	1.4	1.9	87.1177	495.293	0	0
1	1	4	4	1	0	1	0	1	0	4	4	3	1	1	53	11700	6.9	302	3.7	66	64	0.62	2.35	673	288	27.74	24.2	1.32	1.95	2.73	3811.59	26072.5	1	1
0	1	2	2	0	0	0	0	1	1	2	2	2	1	1	81	4200	11	151	30.5	34	20	0.61	4.03	634	267	18.43	18.43	0.79	1.03	1.5	1611.37	12898.9	0	0
1	2	4	4	1	1	2	0	1	0	5	4	3	2	2	72	2000	8.6	73	25	121	44	2.02	2.32	716	931	13.73	13.73	9.3	10.2	9.28	2312.98	10679.2	1	1
0	1	3	3	0	0	0	0	0	0	2	2	2	1	1	27	4000	12.7	223	16.2	23	24	0.41	4.51	677	185	19.21	11.12	1.46	1.41	1.84	1406.42	9965.86	0	0
1	2	4	4	0	0	0	0	1	0	5	4	3	2	2	69	10000	12.2	317	8	30	22	1.04	3.93	145	309	11.16	11.16	0.8	1.3	2.1	133.82	616.791	1	0
0	2	4	4	1	1	3	1	1	0	5	4	3	2	1	71	24400	10.9	168	28	40	22	4.15	3.07	426	962	14.28	8.16	3.85	14.28	11	1973.42	9250.6	1	1
0	2	2	2	0	0	0	0	0	0	1	1	2	1	2	71	5400	12.6	177	33.6	21	14	0.66	4.22	221	390	26.84	26.84	1.48	1.46	1.81	73.9333	451.592	0	0
1	1	3	3	0	0	0	1	1	0	5	4	3	1	1	69	3600	10.6	136	7.6	46	39	1.64	2.53	225	649	15.98	15.44	1.8	2.1	2.06	647.689	4195.24	1	1
1	1	4	4	1	0	3	0	1	0	4	4	3	1	1	73	10600	15.1	238	19	29	19	1.24	4.18	264	295	26.57	26.57	3.79	4.24	2.55	466.085	4599.35	0	0
1	1	4	4	1	0	1	0	1	1	3	3	3	1	1	65	13600	9.6	173	6.3	92	58	0.5	2.77	175	411	18.82	18.82	2.13	2.5	2.8	1358.86	8202.19	0	0
0	1	4	3	0	0	0	0	0	0	4	4	3	1	2	64	7200	9.9	348	25.8	20	24	0.68	3.87	216	298	11.91	3.05	1.2	1.19	1.93	78.5677	403.112	1	1
1	1	4	4	1	1	1	0	0	1	2	2	2	1	1	21	10500	11.9	682	25.8	31	15	0.65	3.64	376	289	11.66	11.66	1.75	1.77	2.12	549.183	2565.69	1	1
1	1	4	2	0	0	0	0	1	0	0	1	1	1	1	38	9100	11.7	286	37.4	14	16	0.75	3.62	105	156	6.02	6.02	1.17	1.3	2.3	56.2583	171.74	0	0
1	2	4	4	0	0	1	0	1	0	5	4	3	1	1	63	8600	7.8	244	10.1	18	12	1.19	3.36	361	339	13.5	4.75	0.8	1.4	4.8	969.216	4836.34	1	1
0	2	4	4	0	0	0	0	0	0	5	4	3	2	2	73	8300	10.3	436	14.9	37	19	0.87	3.11	584	254	23.81	23.81	0.91	1.16	2.11	1835.65	11922.8	1	1
0	1	4	4	0	0	0	0	0	0	3	3	3	1	1	18	8100	11.6	307	16.6	42	17	0.54	4.73	934	152	21.8	21.8	1.39	10	1.9	770.552	7922.89	0	0
0	1	4	4	0	0	0	9	1	0	3	3	3	1	1	51	6030	13.7	411	7.8	48	20	0.63	3.55	904	192	11.9	11.9	1.1	2.1	2.5	2104.8	9795.66	1	1
