# Supplementary material for: Iterated cross validation method for prediction of survival in diffuse large B-cell lymphoma for small size dataset
Source: Sci Rep. 2023 Jan 25;13:1438. doi: 10.1038/s41598-023-28394-6 (PMC9876907; doi:10.1038/s41598-023-28394-6)
Supplement: Supplementary file 2 — Supplementary Information 2. [file 41598_2023_28394_MOESM2_ESM.txt]

# Define Augmented FNN layer: Version 1

import tensorflow as tf
#from keras import backend as K
from keras.layers import Layer
from keras import regularizers
from keras import constraints
from keras import activations
from keras.initializers import RandomUniform

class FNN(Layer):
	def __init__(self, units, kernel_regularizer = None, kernel_constraint = None, activation = None, **kwargs):
		if 'input_shape' not in kwargs and 'input_dim' in kwargs:
			kwargs['input_shape'] = (kwargs.pop('input_dim'),)
		super(FNN, self).__init__(**kwargs) # inherit __init__ from Layer
		self.units = tuple(units)
		self.kernel_regularizer = regularizers.get(kernel_regularizer)
		self.kernel_constraint = constraints.get(kernel_constraint)
		self.activation = activations.get(activation)
	def build(self, input_shape):
		assert len(input_shape) == 2
		self.frame = (input_shape[-1],) + self.units
		# Create a trainable weight variables for this layer.
		self.c = []
		self.log_v = []
		for i in range(len(self.units) - 1):            
			self.c += [self.add_weight(name = 'c' + str(i), 
				shape = (self.frame[i], self.frame[i + 1]),
				initializer = RandomUniform(minval = -1.0, maxval = 1.0),
				regularizer = self.kernel_regularizer,
				constraint = self.kernel_constraint,
				trainable = True)]
			self.log_v += [self.add_weight(name = 'log_v' + str(i), 
				shape = (self.frame[i], self.frame[i + 1]),
				initializer = RandomUniform(minval = -1.0, maxval = 1.0),
				regularizer = self.kernel_regularizer,
				constraint = self.kernel_constraint,
				trainable = True)]
		self.w = self.add_weight(name = 'w', 
			shape = (self.frame[-2], self.frame[-1]),
			initializer = RandomUniform(minval = -1.0, maxval = 1.0),
			regularizer = self.kernel_regularizer,
			constraint = self.kernel_constraint,
			trainable = True)
		super(FNN, self).build(input_shape)  # Be sure to call this at the end.
	def call(self, inputs):
		for i in range(len(self.units) - 1): 
			if i != 0:
				inputs = r_value
			# Reshape the input data.
			inputs_reshape = tf.reshape(inputs, (-1, self.frame[i], 1))
			# forward computation
			# Calculate u and r.
			dist_sq = tf.squared_difference(inputs_reshape, self.c[i])
			log_v_clip = tf.clip_by_value(self.log_v[i], -10.0, 10.0)
			v_value = tf.exp(log_v_clip)
			tmp_mul = tf.multiply(dist_sq, v_value)
			u_value = tf.reduce_sum(tmp_mul, axis = 1) ## u 
			r_value = tf.exp(-1.0 * u_value) ## r
		# Calculate s.
		s_value = tf.tensordot(r_value, self.w, axes = ([1], [0])) ## s
		# Calculate g.
		g_value = tf.reduce_sum(r_value, axis = 1, keepdims = True) ## g
		# Calculate output y.
		y_value = tf.divide(s_value, g_value) ## y
		if self.activation is not None:
			y_value = self.activation(y_value)
		return y_value
	def compute_output_shape(self, input_shape):
		return (input_shape[0], self.frame[-1])
	def get_config(self):
		config = {
		'units': self.units,
		'kernel_regularizer': regularizers.serialize(self.kernel_regularizer),
		'kernel_constraint': constraints.serialize(self.kernel_constraint),
		'activation': activations.serialize(self.activation)
		}
		base_config = super(FNN, self).get_config()
		return dict(list(base_config.items()) + list(config.items()))
